# Supplementary material for: Preliminary Characterization of “Salice Salentino” PDO Wines from Salento (South Italy) Negroamaro Grapes: NMR-Based Metabolomic and Biotoxicological Analyses
Source: Foods. 2024 Nov 7;13(22):3554. doi: 10.3390/foods13223554 (PMC11592925; doi:10.3390/foods13223554)
Supplement: Supplementary file 1 [file foods-13-03554-s001.zip]

Archive with 1 entries (1 files):
- Serio_Supplementary_Material.pdf
